# Supplementary material for: Electrochemical and Fluorescence MnO2-Polymer Dot Electrode Sensor for Osteoarthritis-Based Peroxisomal β-Oxidation Knockout Model
Source: Biosensors (Basel). 2024 Jul 22;14(7):357. doi: 10.3390/bios14070357 (PMC11275033; doi:10.3390/bios14070357)
Supplement: Supplementary file 1 [file biosensors-14-00357-s001.zip]

Archive with 1 entries (1 files):
- biosensors-3053879-supplementary.pdf
